# Supplementary material for: The Effect of High and Low Ambient Temperature on Infant Health: A Systematic Review
Source: Int J Environ Res Public Health. 2022 Jul 26;19(15):9109. doi: 10.3390/ijerph19159109 (PMC9331681; doi:10.3390/ijerph19159109)
Supplement: Supplementary file 1 [file ijerph-19-09109-s001.zip]

Archive with 1 entries (1 files):
- ijerph-1787584-supplementary.pdf
